# Supplementary material for: Long-term neurodevelopmental outcomes of children perinatally infected with chikungunya: the CHIK13+ matched cohort study on Reunion Island
Source: eClinicalMedicine. 2026 May 18;95:103975. doi: 10.1016/j.eclinm.2026.103975 (PMC13208087; doi:10.1016/j.eclinm.2026.103975)
Supplement: File S2 [file mmc3.xlsx]

## Sheet: Supplementary Table 7
A. Subscale 2*2 correlations in infected children (Spearman)
rho / p value	fsiq	verbal comprehension	visuo-spatial	fluid reasoning	working memory	processing speed	abc	communication	daily living	social	total difficulties	emotional symptoms	conduct problems	hyperactivity	peer relationship	prosocial behavior
fsiq		<0.0001	<0.0001	<0.0001	0.0026	0.0002	0.0158	0.0006	0.1596	0.0243	0.1752	0.9820	0.8560	0.0028	0.7671	0.4192
verbal comprehension	0.8166		0.0039	0.0017	0.0519	0.0249	0.0312	0.0023	0.1501	0.0490	0.9849	0.7612	0.3926	0.0536	0.4308	0.1238
visuo-spatial	0.8836	0.6439		<0.0001	0.0380	0.0271	0.0019	0.0006	0.0746	0.0036	0.0977	0.4944	0.6671	0.0009	0.8249	0.6350
fluid reasoning	0.9318	0.6846	0.8653		0.0020	0.0024	0.0052	0.0001	0.1431	0.0057	0.0312	0.2850	0.6109	0.0035	0.9071	0.3418
working memory	0.6505	0.4648	0.4789	0.6631		0.0008	0.2215	0.0906	0.6906	0.1025	0.0757	0.8430	0.8209	0.0008	0.8570	0.8460
processing speed	0.7142	0.5263	0.5060	0.6540	0.7039		0.1024	0.0150	0.1220	0.0707	0.4223	0.7317	0.7872	0.1160	0.8846	0.8775
abc score	0.5451	0.5085	0.6652	0.6135	0.2942	0.3862		<0.0001	0.0001	<0.0001	0.1398	0.1285	0.2445	0.1022	0.2115	0.0829
communication	0.7557	0.6708	0.7144	0.7728	0.3990	0.5484	0.7987		0.0077	0.0109	0.1554	0.2578	0.5674	0.0624	0.6915	0.0261
daily living	0.3360	0.3535	0.4184	0.3490	0.0977	0.3672	0.7813	0.5910		0.0225	0.7626	0.8557	0.0214	0.9967	0.3580	0.5931
social	0.5142	0.4700	0.6340	0.6081	0.3861	0.4237	0.8466	0.5699	0.5201		0.0643	0.0440	0.5807	0.0709	0.1557	0.2425
total difficulties	- 0.3342	- 0.0050	- 0.4025	- 0.5084	- 0.4289	- 0.2017	- 0.3620	- 0.3493	0.0766	- 0.4449		0.0143	0.0284	0.0061	0.0111	0.1512
emotional symptoms	0.0064	0.0894	- 0.1914	- 0.2955	0.0560	0.0967	- 0.4106	- 0.3119	- 0.0514	- 0.5259	0.6171		0.9841	0.9094	0.0361	0.5686
conduct problems	- 0.0460	0.2216	0.1089	- 0.1287	- 0.0575	- 0.0685	0.2892	0.1445	0.5376	0.1396	0.5158	0.0056		0.5532	0.7451	0.4814
hyperactivity	- 0.6613	- 0.4758	- 0.7139	- 0.6507	- 0.7161	- 0.3837	- 0.3977	- 0.4478	- 0.0010	- 0.4355	0.6193	0.0322	0.1497		0.9879	0.5004
peer relationships	0.0751	0.2046	0.0561	- 0.0296	- 0.0457	- 0.0368	- 0.3094	- 0.1005	- 0.2302	- 0.3490	0.5830	0.5439	0.0824	- 0.0039		0.1882
prosocial behavior	0.2030	0.3880	0.1201	0.2379	0.0493	0.0391	0.4198	0.5226	0.1351	0.2904	- 0.3527	- 0.1601	- 0.1774	- 0.1699	- 0.3250
Spearman rho (ρ) coefficient values are displayed on the left and down to the dark diagonal boxes
P values are displayed on the right and up to the dark diagonal boxes
B. Subscale 2*2 correlations in uninfected children (Spearman)
rho / p value	fsiq	verbal comprehension	visuo-spatial	fluid reasoning	working memory	processing speed	abc	communication	daily living	social	total difficulties	emotional symptoms	conduct problems	hyperactivity	peer relationship	prosocial behavior
fsiq		<0.0001	<0.0001	0.0003	0.2542	0.2693	0.0379	0.0009	0.7831	0.1887	0.3995	0.8003	0.3399	0.0479	0.1477	0.4854
verbal comprehension	0.8506		0.0002	0.0016	0.5320	0.6230	0.0046	0.0016	0.7834	0.0537	0.0807	0.1348	0.4341	0.0044	0.9245	0.2791
visuo-spatial	0.8482	0.6987		0.0043	0.2370	0.5722	0.3441	0.0211	0.1053	0.4480	0.4484	0.6920	0.2968	0.1489	0.0714	0.4224
fluid reasoning	0.6907	0.6197	0.5728		0.6602	0.8325	0.5839	0.6256	0.6460	0.4298	0.8047	0.9775	0.1673	0.1833	0.4214	0.1206
working memory	0.2478	0.1373	0.2567	- 0.0969		0.6714	0.2071	0.0228	0.7891	0.8081	0.1031	0.6974	0.2455	0.0970	0.8948	0.7820
processing speed	0.2403	0.1082	0.1243	- 0.0467	- 0.0935		0.9506	0.5089	0.5949	0.8265	0.6120	0.4863	0.5491	0.0722	0.9969	0.7274
abc score	0.4353	0.5696	0.2067	0.1205	0.2732	- 0.0137		0.0003	0.0061	<0.0001	0.3536	0.1715	0.5588	0.0146	0.2524	0.1897
communication	0.6426	0.6189	0.4779	0.1074	0.4726	0.1451	0.6889		0.5883	0.0203	0.0287	0.1033	0.6234	0.0033	0.7135	0.7643
daily living	- 0.0607	0.0607	- 0.3465	- 0.1012	0.0590	- 0.1170	0.5535	0.1191		0.2881	0.4812	0.8454	0.5384	0.9725	0.3077	0.8792
social	0.2843	0.4074	0.1664	0.1730	0.0590	- 0.0484	0.7998	0.4805	0.2314		0.1137	0.1650	0.0723	0.0134	0.0660	0.0013
total difficulties	- 0.1890	- 0.3804	- 0.1704	- 0.0559	- 0.3568	0.1145	- 0.2077	- 0.4664	0.1585	- 0.3469		0.0016	0.0338	<0.0001	0.0135	0.0428
emotional symptoms	- 0.0572	- 0.3290	- 0.0895	0.0064	- 0.0879	0.1567	- 0.3023	- 0.3566	0.0441	- 0.3067	0.6313		0.6017	0.0273	0.1257	0.2901
conduct problems	- 0.2136	- 0.1757	- 0.2330	- 0.3051	- 0.2584	0.1350	- 0.1318	- 0.1108	0.1386	- 0.3906	0.4540	0.1178		0.1275	0.1519	0.0196
hyperactivity	- 0.4263	- 0.5834	- 0.3182	- 0.2945	- 0.3629	0.3908	- 0.5131	- 0.5977	0.0078	- 0.5187	0.7588	0.4699	0.3350		0.1422	0.0726
peer relationships	0.3192	0.0215	0.3917	0.1805	0.0299	0.0009	- 0.2548	0.0830	- 0.2279	- 0.3987	0.5183	0.3365	0.3161	0.3233		0.0152
prosocial behavior	0.1570	0.2414	0.1801	0.3408	0.0626	- 0.0788	0.2905	0.0678	- 0.0344	0.6419	- 0.4354	- 0.2361	- 0.4934	- 0.3902	- 0.5105
Spearman rho (ρ) coefficient values are displayed on the left and down to the dark diagonal boxes
P values are displayed on the right and up to the dark diagonal boxes
C. Subscale 2*2 correlations in the full adolescent child cohort (Spearman)
rho / p value	fsiq	verbal comprehension	visuo-spatial	fluid reasoning	working memory	processing speed	abc	communication	daily living	social	total difficulties	emotional symptoms	conduct problems	hyperactivity	peer relationship	prosocial behavior
fsiq		<0.0001	<0.0001	<0.0001	0.0028	0.0002	0.0008	<0.0001	0.3491	0.0132	0.0853	0.7755	0.2604	0.0001	0.2823	0.1278
verbal comprehension	0.8164		<0.0001	<0.0001	0.1043	0.0138	0.0001	<0.0001	0.1853	0.0025	0.1175	0.7454	0.9913	0.0003	0.7130	0.0201
visuo-spatial	0.8483	0.6296		<0.0001	0.0241	0.0252	0.0044	0.0001	0.6361	0.0196	0.0812	0.5679	0.5658	0.0003	0.2225	0.3113
fluid reasoning	0.8191	0.5987	0.7484		0.0565	0.0178	0.0275	0.0066	0.3687	0.0410	0.0760	0.6617	0.1025	0.0007	0.8061	0.0528
working memory	0.4494	0.2574	0.3477	0.2966		0.0270	0.0790	0.0057	0.5769	0.2393	0.0167	0.7853	0.3145	0.0008	0.9546	0.5857
processing speed	0.5490	0.3818	0.3452	0.3641	0.3412		0.0570	0.0099	0.4545	0.0756	0.5017	0.3663	0.5962	0.2882	0.7864	0.5249
abc score	0.4960	0.5735	0.4308	0.3403	0.2741	0.2960		<0.0001	<0.0001	<0.0001	0.0268	0.0824	0.8030	0.0010	0.0669	0.0192
communication	0.6863	0.6651	0.5805	0.4128	0.4196	0.3935	0.7815		0.021	<0.0001	0.0026	0.0789	0.9969	0.0001	0.9479	0.0664
daily living	0.1482	0.2111	0.0752	0.1423	0.0886	0.1186	0.6413	0.3574		0.0157	0.7970	0.9100	0.0350	0.7610	0.1497	0.5835
social	0.3794	0.4604	0.3588	0.3167	0.1856	0.2771	0.8580	0.5861	0.3704		0.0051	0.0418	0.3982	0.0005	0.0052	0.0011
total difficulties	- 0.2755	- 0.2548	- 0.2790	- 0.2838	- 0.3764	- 0.1094	- 0.3501	- 0.4630	0.0420	- 0.4345		0.0001	0.0036	<0.0001	0.0003	0.0036
emotional symptoms	0.0485	- 0.0560	- 0.0970	- 0.0744	- 0.0464	0.1529	- 0.2893	- 0.2925	0.0192	- 0.3364	0.5910		0.8293	0.1643	0.0221	0.2823
conduct problems	- 0.1823	- 0.0014	- 0.0936	- 0.2620	- 0.1631	- 0.0864	0.0407	0.0006	0.3342	- 0.1373	0.4497	0.0367		0.1231	0.2008	0.0288
hyperactivity	- 0.5811	- 0.5480	- 0.5708	- 0.5127	- 0.5104	- 0.1721	- 0.5008	- 0.5778	- 0.0496	- 0.5249	0.7373	0.2335	0.2478		0.2217	0.0758
peer relationships	0.1742	0.068	0.1972	0.0401	- 0.0093	- 0.0442	- 0.2926	- 0.0107	- 0.2320	- 0.4334	0.5455	0.3753	0.2066	0.1976		0.0016
prosocial behavior	0.2448	0.3709	0.1642	0.3084	0.0888	0.1035	0.3689	0.2932	0.0893	0.4970	- 0.4492	- 0.1815	- 0.3458	- 0.2839	- 0.4820
Spearman rho (ρ) coefficient values are displayed on the left and down to the dark diagonal boxes
P values are displayed on the right and up to the dark diagonal boxes

## Sheet: Supplementary Table 8
A. Longitudinal analysis of score rank-ordered distributions, correlations and inter-agreement between CHIMERE scores (2 years of age) and CHIK13+ scores (14-15 years) in 17 infected children
CHIMERE scores	BL full DQ score	BL full DQ categorical	BL language DQ score	BL language DQ categorical	BL sociability DQ score	BL sociability DQcategorical	head growth z-score	head growth z-score categorical	head circumference z-scores	head circumference categorical
CHIK13+ scores
FSIQ score	0.3799*/0.1416**
FSIQ categorical		0.2699
VCI score			0.5291*/0.7533**
VCI categorical				0.0905
communication score			0.0191*/0.3111**
communication categorical				0.0249
socialization score					0.3148*/0.0958**
socialization categorical						0.0006
ABC score					0.0942*/0.0907**
ABC categorical						<0.0001
head growth z-score							0.1173*/0.3247**
head growth z-score categorical								0.0066
head circumference z-scores									0.1699*/0.8068**
head circumference categorical										0.0769
BL: Brunet Lézine. DQ: development quotient. FSIQ: full scale intelligence quotient. VCI: verbal comprehension index. ABC: adaptive behavior composite
*Correlations between scores are estimated using Spearman rho (ρ) coefficients.
**Scores are compared as pairwise repeated mesures using Wilcoxon signed-rank tests (z).
Inter-agreement between score categories is assessed using Cohen's kappa (κ).
Data are p values. An early test is considered predictable if ρ and κ are significant and z is non significant.
B. Longitudinal analysis of score rank-ordered performances, correlations and inter-agreement between CHIMERE scores (2 years of age) and CHIK13+ scores (14-15 years) in 12 nonencephalitic children
CHIMERE scores	BL full DQ score	BL full DQ categorical	BL language DQ score	BL language DQ categorical	BL sociability DQ score	BL sociability DQcategorical	head growth z-score	head growth z-score categorical	head circumference z-scores	head circumference categorical
CHIK13+ scores
FSIQ score	0.4257*/0.3296**
FSIQ categorical		0.6845
VCI score			0.3797*/0.6523**
VCI categorical				0.5408
communication score			0.2779*/1.000**
communication categorical				0.1911
socialization score					0.4097*/0.6089**
socialization categorical						0.7268
ABC score					0.7944*/0.6377**
ABC categorical						0.0352
head growth z-score							0.0316*/0.9697**
head growth z-score categorical								0.0382
head circumference z-scores									0.2744*/0.1826**
head circumference categorical										0.0448
BL: Brunet Lézine. DQ: development quotient. FSIQ: full scale intelligence quotient. VCI: verbal comprehension index. ABC: adaptive behavior composite
*Correlations between scores are estimated using Spearman rho (ρ) coefficients.
**Scores are compared as pairwise repeated mesures using Wilcoxon signed-rank tests (z).
Inter-agreement between score categories is assessed using Cohen's kappa (κ).
Data are p values. An early test is considered predictable if ρ and κ are significant and z is non significant.
C. Longitudinal analysis of score rank-ordered performances, correlations and inter-agreement between CHIMERE scores (2 years of age) and CHIK13+ scores (14-15 years) in 6 encephalitic children
CHIMERE scores	BL full DQ score	BL full DQ categorical	BL language DQ score	BL language DQ categorical	BL sociability DQ score	BL sociability DQcategorical	head growth z-score	head growth z-score categorical	head circumference z-scores	head circumference categorical
CHIK13+ scores
FSIQ score	0.0374*/0.2500**
FSIQ categorical		0.2762
VCI score			0.1881*/0.6250**
VCI categorical				0.0488
communication score			0.0539*/0.1875**
communication categorical				0.3436
socialization score					0.0374*/0.0625**
socialization categorical						0.0033
ABC score					0.0374*/0.1250**
ABC categorical						0.0169
head growth z-score							0.2574*/0.1563**
head growth z-score categorical								0.0488
head circumference z-scores									0.9339*/0.0938**
head circumference categorical										0.1587
BL: Brunet Lézine. DQ: development quotient. FSIQ: full scale intelligence quotient. VCI: verbal comprehension index. ABC: adaptive behavior composite
*Correlations between scores are estimated using Spearman rho (ρ) coefficients.
**Scores are compared as pairwise repeated mesures using Wilcoxon signed-rank tests (z).
Inter-agreement between score categories is assessed using Cohen's kappa (κ).
Data are p values. An early test is considered predictable if ρ and κ are significant and z is non significant.
